# Supplementary material for: A Perspective on the Role of microRNA-128 Regulation in Mental and Behavioral Disorders
Source: Front Cell Neurosci. 2015 Dec 14;9:465. doi: 10.3389/fncel.2015.00465 (PMC4677093; doi:10.3389/fncel.2015.00465)
Supplement: Supplementary file 1 [file Table_1.XLSX]

## Sheet: S1
Table S1: miR-128 target genes as annotated in TargetScan, Tan et al., 2013 and overlap
TargetScan	Tan et al., 2013	Overlap	Published record	Total (overlap+published)
0610007L01Rik	0610007P14Rik	1700025G04Rik	Abca1	1700025G04Rik
1200014J11Rik	1110032F04Rik	1700071K01Rik	Abcc5	1700071K01Rik
1600012H06Rik	1110038F14Rik	9830001H06Rik	Abcg1	9830001H06Rik
1700025G04Rik	1110065P20Rik	Abcb9	Angptl6	Abca1
1700071K01Rik	1700001L05Rik	Acvr1c	Arhgef11	Abcb9
1810011O10Rik	1700021K19Rik	Adamts10	Arpp21	Abcc5
2210012G02Rik	1700025G04Rik	Adcy6	Bax	Abcg1
2310044G17Rik	1700071K01Rik	Adora2b	Bmi1	Acvr1c
2410004B18Rik	2010300C02Rik	AI593442	Casc3	Adamts10
2700050L05Rik	2310022B05Rik	Ak2	Creb1	Adcy6
4632428N05Rik	2510009E07Rik	Ak4	Csf1	Adora2b
5730403B10Rik	2610301B20Rik	Aldh4a1	Cyp2c9	AI593442
9830001H06Rik	2900008C10Rik	Ank1	Dcx	Ak2
9930013L23Rik	2900026A02Rik	Appbp2	E2f3a	Ak4
A230046K03Rik	3110035E14Rik	Arhgap12	E2f5	Aldh4a1
A930001N09Rik	4933431E20Rik	Arhgap32	Egfr	Ank1
Abca1	5031426D15Rik	Arpp21	Ephb1	Appbp2
Abcb9	5730409E04Rik	Arrdc4	Ephb2	Arhgap12
Abl2	5930403L14Rik	BC030336	Fadd	Arhgap32
Acer2	6330416G13Rik	Bend4	Foxq1	Arp5/Angptl6
Acta2	6430706D22Rik	Bmi1	Hip1	Arpp21
Acvr1c	6530402F18Rik	Brsk2	Insr	Arrdc4
Acvr2a	6720401G13Rik	Btg2	Irs1	Bax
Adam10	7530420F21Rik	Cacna1a	Isl1	BC030336
Adam19	9230110C19Rik	Cacng2	Klf4	Bend4
Adamts10	9530068E07Rik	Car7	Lin28a	Bmi1
Adamtsl1	9830001H06Rik	Casc3	Mapk14	Brsk2
Adcy3	A330021E22Rik	Cbfa2t3	Mstn	Btg2
Adcy6	Abcb9	Ccdc50	Nanog	Cacna1a
Adcy7	Abcf3	Ccdc92	Nek2	Cacng2
Adcyap1r1	Abi2	Ccnj	Nf1	Car7
Adora2b	Ablim1	Cdk18	Ntrk3	Mln51/ casc3/ btz
Afap1	Acbd6	Cecr6	Pdgfra	Cbfa2t3
Aff3	Acp2	Chst1	Phf6	Ccdc50
Aff4	Acss1	Cpeb3	Pik3r1	Ccdc92
Agap1	Actr1a	Cpox	Ppp1cc	Ccnj
Agfg2	Actr1b	Csdc2	Pten	Cdk18
AI118078	Acvr1c	Csf1	Reln	Cecr6
AI593442	Adam22	D430041D05Rik	Ret	Chst1
AI848100	Adamts10	Dcaf7	Rps6kb1	Cpeb3
Ak2	Adamts4	Dcun1d4	Rxra	Cpox
Ak4	Adcy1	Ddx6	Sirt1	Creb1
Aldh1l2	Adcy2	Diras2	Snai1	Csdc2
Aldh4a1	Adcy6	Dlk1	Snap25	Csf1
Ammecr1l	Add1	Drp2	Sp1	Cyp2c9
Ank1	Add2	Dtna	Suz12	D430041D05Rik
Ankrd43	Add3	Dtx4	Tfeb	Dcaf7
Ankrd6	Adipor2	Dvl2	Upf1	Dcun1d4
Anks1	Adora2b	Ece2	Wee1	Dcx
Apaf1	Adra2a	Ehd3	Wnt3a	Ddx6
Aplnr	Adrbk2	Elfn2		Diras2
Appbp2	Agfg1	Elovl1		Dlk1
Arfgap2	Agl	Erlec1		Drp2
Arfgef1	Ago1	Evi5		Dtna
Arhgap1	Ago2	Fads1		Dtx4
Arhgap12	AI593442	Fam102a		Dvl2
Arhgap21	AI846148	Fam126b		E2f3a
Arhgap23	Ak2	Fam134c		E2f5
Arhgap32	Ak3	Fam78a		Ece2
Arhgef11	Ak4	Fat3		Egfr
Arhgef6	Akap2	Fbrsl1		Ehd3
Arid1b	Akt3	Fbxl20		Elfn2
Arid2	Aldh4a1	Fgf1		Elovl1
Armc8	Aldh5a1	Flrt3		Ephb1
Arpp21	Alyref	Fubp1		Ephb2
Arrdc4	Amer3	Galnt7		Erlec1
Arx	Ampd3	Gfod1		Evi5
Atl3	Amz2	Gfpt2		Fadd
Atp2b1	Angel2	Gltp		Fads1
Atp8a1	Ank1	Gm608		Fam102a
Atxn10	Ank2	Gosr2		Fam126b
Axin1	Ankfy1	Grik3		Fam134c
B3gnt7	Ankrd10	H3f3b		Fam78a
B630005N14Rik	Ankrd11	Heg1		Fat3
Bag2	Ankrd12	Hipk3		Fbrsl1
Bahd1	Ankrd33b	Hsp90aa1		Fbxl20
Baz2b	Ankrd40	Iffo2		Fgf1
BC017647	Ankrd63	Iglon5		Flrt3
BC030336	Anxa11	Ildr2		Foxq1
BC057022	Ap2s1	Ino80d		Fubp1
BC085271	Ap3s2	Insm1		Galnt7
Bcl3	Ap4e1	Irs1		Gfod1
Bcorl1	Apba2	Kcna1		Gfpt2
Bend3	Aplp2	Kcnk2		Gltp
Bend4	Appbp2	Kcnn3		Gm608
Bgn	Aptx	Kif21a		Gosr2
Bmf	Aqp4	Kif5b		Grik3
Bmi1	Arf2	Lcorl		H3f3b
Bmp2k	Arf3	Letmd1		Heg1
Brpf3	Arfrp1	Limk1		Hip1
Brsk2	Arhgap12	Lmbr1l		Hipk3
Btg2	Arhgap27	Lmtk2		Hsp90aa1
C230081A13Rik	Arhgap32	Lrrc58		Iffo2
Cables2	Arhgap42	Map2k7		Iglon5
Cabp1	Arhgef3	Mapk10		Ildr2
Cacna1a	Arhgef7	Mapk14		Ino80d
Cacng2	Arid4b	March5		Insm1
Camk1d	Arl3	Mdn1		Insr
Capza1	Arl8a	Med13		Irs1
Car12	Arl8b	Mfhas1		Isl1/ Islet1
Car7	Arnt2	Mll1		Kcna1
Casc3	Arpp21	Mnt		Kcnk2
Cbfa2t3	Arrb1	Mpp2		Kcnn3
Cbx5	Arrdc3	Msl1		Kif21a
Ccdc134	Arrdc4	Mtdh		Kif5b
Ccdc50	Asic1	N4bp1		Klf4
Ccdc6	Asphd2	Naa15		Lcorl
Ccdc71	Astn1	Nav2		Letmd1
Ccdc88a	Ate1	Ndst1		Limk1
Ccdc92	Atf6	Neto2		Lin28a
Ccng1	Atp11a	Neurl1b		Lmbr1l
Ccnj	Atp1b1	Nfat5		Lmtk2
Ccnk	Atp1b2	Nfib		Lrrc58
Ccny	Atp2a2	Nova1		Map2k7
Cd2ap	Atp2b2	Npepps		Mapk10
Cdc14b	Atp2b3	Nptx1		p38α/ Mapk14
Cdc6	Atp6v0a1	Nrp2		March5
Cdh11	Atp6v0b	Nsd1		Mdn1
Cdh5	Atp6v1a	Onecut2		Med13
Cdk18	Atp9b	Paip2		Mfhas1
Cds1	Atrnl1	Palm2		Mll1
Cecr6	Atxn1l	Pard6b		Mnt
Cep135	AU022252	Pde10a		Mpp2
Chka	AU040320	Pde1b		Msl1
Chst1	B2m	Pde3a		Mstn
Cited2	B3galt1	Pde8b		Mtdh
Ckap4	B3galt5	Phlpp2		N4bp1
Clcn5	B4galt2	Pitpnm2		Naa15
Clic4	Bbs9	Plagl2		Nanog
Clpp	Bbx	Plk2		Nav2
Cnot1	BC005537	Plod3		Ndst1
Cnr1	BC018242	Pom121		Nek2
Col11a2	BC030336	Ppm1e		Neto2
Col27a1	BC037034	Prnp		Neurl1b
Coro1c	Bcas1	Prosapip1		Nf1
Cpd	Bcas2	Prr18		Nfat5
Cpeb3	Bcl2l13	Ptpn3		Nfib
Cpox	Bcl7b	Ptpn9		Nova1
Creb1	Becn1	Rab27a		Npepps
Csdc2	Bend4	Rad54l2		Nptx1
Csf1	Bhlhe41	Rasgef1b		Nrp2
Csrnp1	Bicd2	Rere		Nsd1
Csrp2	Bmi1	Rgs6		Ntrk3
Ctdsp2	Bri3bp	Rgs8		Onecut2
Ctdspl	Brk1	Rnf139		p70S6K1/ Rps6kb1
Cxadr	Brsk2	Rnf38		Paip2
Cxcl1	Btbd3	Rpgrip1l		Palm2
Cyp39a1	Btg2	Rpn1		Pard6b
D0H4S114	C230091D08Rik	Rxra		Pde10a
D11Wsu99e	C330018D20Rik	Samd10		Pde1b
D15Ertd621e	C77370	Sec24a		Pde3a
D19Wsu162e	Cacfd1	Sec61a1		Pde8b
D430041D05Rik	Cacna1a	Sema7a		Pdgfra
D4Ertd22e	Cacna1d	Setd7		Pdz-Rhogef/Arhgef11
D5Ertd579e	Cacna1i	Shank3		Phf6
D630045J12Rik	Cacna2d1	Slc1a2		Phlpp2
Dazap2	Cacna2d3	Slc22a23		Pik3r1
Dcaf7	Cacnb3	Slc35f3		Pitpnm2
Dcbld1	Cacng2	Slc39a11		Plagl2
Dcc	Cacul1	Slc39a13		Plk2
Dcp1a	Cadm1	Slc6a1		Plod3
Dcp2	Cadm2	Slc6a17		Pom121
Dcun1d4	Calm1	Slc6a6		Ppm1e
Dcx	Camk1g	Slc7a11		Ppp1cc
Ddah1	Camsap1	Slc7a14		Prnp
Ddx6	Camsap2	Slitrk1		Prosapip1
Dennd1b	Camta1	Smcr8		Prr18
Dffa	Capn10	Snap25		Pten
Diras1	Capn2	Snx18		Ptpn3
Diras2	Caprin1	Sos1		Ptpn9
Dkk2	Car7	Sp1		Rab27a
Dlg2	Casc3	Sp2		Rad54l2
Dlgap3	Casd1	Srrd		Rasgef1b
Dlk1	Cbfa2t3	Srsf1		Reln/ Reelin
Dll4	Cbfb	Stag1		Rere
Dnajc13	Cbr4	Stim2		Ret
Dock11	Cbx7	Stk40		Rgs6
Dot1l	Cbx8	Stx16		Rgs8
Dpy19l3	Ccdc104	Sv2a		Rnf139
Drp2	Ccdc47	Syt7		Rnf38
Dtna	Ccdc50	Tanc2		Rpgrip1l
Dtx4	Ccdc71l	Tbc1d22b		Rpn1
Dvl2	Ccdc9	Tcf4		Rxra
E130309F12Rik	Ccdc90a	Tgoln1		Samd10
E2f3	Ccdc92	Thrb		Sec24a
E2f6	Ccnd2	Tial1		Sec61a1
E2f7	Ccnj	Tlk2		Sema7a
Ebf4	Ccnt2	Tmbim6		Setd7
Ece1	Cct3	Tmem151b		Shank3
Ece2	Cct5	Tmem170b		Sirt1
Edar	Cd47	Tmem64		Slc1a2
Edem3	Cd99l2	Tmsb10		Slc22a23
Ednra	Cdc42ep4	Tppp		Slc35f3
Efna2	Cdc42se2	Traf3		Slc39a11
Efr3a	Cdh22	Trove2		Slc39a13
Ehd3	Cdk18	Tub		Slc6a1
Ehf	Cdk5r1	Txlng		Slc6a17
Eid1	Cdkl2	Ube2e2		Slc6a6
Eif2c2	Cds2	Ube2v1		Slc7a11
Eif2s2	Cecr6	Ubn2		Slc7a14
Eif5	Chadl	Ugcg		Slitrk1
Elfn2	Chd6	Ulk1		Smcr8
Ell2	Chl1	Unc80		Snai1/ Snail
Elmo1	Chpf2	Usp46		Snap25
Elovl1	Chrm3	Vangl1		Snx18
Elovl6	Chrnb2	Whsc1		Sos1
Eml1	Chst1	Wnk1		Sp1
En1	Chst15	Ypel3		Sp2
En2	Chst2	Zcchc24		Srrd
Epb4.1	Chtop	Zfp36l2		Srsf1
Epb4.1l4a	Cic	Zfp385a		Stag1
Ephb2	Clec14a	Zfp516		Stim2
Erc2	Clint1	Zfp652		Stk40
Erlec1	Clk1	Zfp704		Stx16
Evi5	Clmn			Suz12
Eya4	Cln6			Sv2a
Fads1	Clock			Syt7
Fam102a	Clstn3			Tanc2
Fam108b	Cmip			Tbc1d22b
Fam120c	Cmtm4			Tcf4
Fam123a	Cndp2			Tfeb
Fam126a	Cnih4			Tgoln1
Fam126b	Cnot7			Thrb
Fam134c	Cnot8			Tial1
Fam155a	Cnrip1			Tlk2
Fam184a	Cobl			Tmbim6
Fam193b	Col25a1			Tmem151b
Fam49b	Coq7			Tmem170b
Fam65b	Cox18			Tmem64
Fam78a	Cox19			Tmsb10
Fam84b	Cpeb2			Tppp
Fat3	Cpeb3			Traf3
Fbln2	Cpox			Trove2
Fbrsl1	Cpsf4			Tub
Fbxl14	Cramp1l			Txlng
Fbxl17	Crebl2			Ube2e2
Fbxl20	Creg2			Ube2v1
Fbxo33	Crem			Ubn2
Fbxw7	Crtc3			Ugcg
Fgd6	Csdc2			Ulk1
Fgf1	Csf1			Unc80
Fgf14	Csgalnact1			Upf1
Fign	Csnk1d			Usp46
Flrt3	Csrnp3			Vangl1
Fosb	Ctcf			Wee1
Foxb1	Ctnnd2			Whsc1
Foxo1	Ctns			Wnk1
Foxo4	Ctxn1			Wnt3a
Foxp2	Cul5			Ypel3
Foxq1	Cwc25			Zcchc24
Frmd4a	Cyb561d1			Zfp36l2
Frs3	Cyld			Zfp385a
Fryl	Cyth1			Zfp516
Fubp1	Cyth3			Zfp652
Fubp3	D230025D16Rik			Zfp704
Furin	D3Bwg0562e
Fzd3	D430019H16Rik
Fzd7	D430041D05Rik
Gabbr1	Dab1
Gabra6	Dab2ip
Gad2	Dagla
Galnt3	Daglb
Galnt7	Dbr1
Gata2	Dcaf5
Gatad2a	Dcaf7
Gcc1	Dck
Gcc2	Dclk1
Gfod1	Dcun1d4
Gfpt1	Ddx46
Gfpt2	Ddx6
Glipr2	Deaf1
Glt25d2	Dennd6a
Gltp	Dhcr24
Gm5151	Dicer1
Gm608	Diras2
Gmps	Dleu2
Gng12	Dlg3
Gnpnat1	Dlgap4
Gns	Dlk1
Gosr2	Dmxl2
Gpd2	Dnajc10
Gpr126	Dnajc16
Gpr149	Dnajc18
Gpr174	Dnajc27
Greb1l	Dnlz
Gria1	Dock9
Gria3	Dram2
Grik3	Drp2
Grm5	Dst
Gsk3b	Dtna
Gspt1	Dtx1
Gtf2a1	Dtx4
Gys1	Dusp14
H3f3b	Dusp18
Hao1	Dusp8
Hapln1	Dut
Hbegf	Dvl2
Heg1	Dzank1
Hic1	E130102H24Rik
Hip1	E130308A19Rik
Hipk3	Ece2
Hlx	Edil3
Hoxa10	Efhd2
Hsp90aa1	Efna3
Hyou1	Egln1
Iffo2	Ehd3
Igj	Ehd4
Iglon5	Elavl1
Igsf3	Elavl3
Ikzf1	Elfn2
Ikzf2	Elovl1
Ikzf5	Elovl5
Ildr2	Elp2
Ing5	Emc10
Ino80d	Emc8
Insm1	Enc1
Insr	Enpp2
Irf4	Epb4.1l1
Irs1	Epha4
Isl1	Ercc6
Itch	Erlec1
Itga5	Erlin2
Itpkc	Ern1
Jag1	Ero1lb
Jhdm1d	Evi5
Jmjd1c	Exph5
Josd1	Eya3
Kcna1	F3
Kcnab1	Fads1
Kcnd3	Fam102a
Kcnk10	Fam126b
Kcnk2	Fam134c
Kcnn3	Fam149b
Kctd4	Fam160a2
Kif21a	Fam168b
Kif5b	Fam171a1
Kirrel	Fam214b
Klf4	Fam76b
Klhdc8a	Fam78a
Klhl31	Fank1
Kpna6	Fat3
Larp4	Faxc
Lats1	Fbrsl1
Lbh	Fbxl20
Lcorl	Fbxo10
Ldlrad3	Fbxo2
Letmd1	Fbxo3
Lifr	Fbxo31
Limk1	Fbxo32
Lin28a	Fbxo42
Lin7a	Fbxw5
Lmbr1l	Fem1a
Lmtk2	Fem1b
Lonrf1	Fgf1
Lox	Fgf13
Lpar6	Flrt3
Lrat	Fmn1
Lrrc10b	Fmnl2
Lrrc55	Fn3krp
Lrrc58	Fnbp1
Lrrfip1	Focad
Lsm1	Frat2
Ltbp1	Frmpd4
Lypd3	Frrs1l
Mal2	Fubp1
Man1a	Fut11
Man2a1	Fxr2
Maneal	Fzd4
Map2k7	G3bp1
Map3k12	Gabbr2
Map3k14	Gabrb3
Map3k2	Gad1
Map4k5	Galnt7
Mapk10	Gas7
Mapk14	Gatsl2
Mapk6	Gba2
Mapk8ip3	Gcnt2
Mapkapk3	Gfod1
Mapre2	Gfpt2
March5	Gga2
March8	Gga3
Marcks	Ggct
Matn3	Glod4
Mbtd1	Gls
Mcf2l	Gltp
Mdfi	Gltscr1l
Mdga1	Glyr1
Mdn1	Gm14325
Med12l	Gm266
Med13	Gm4636
Med14	Gm5069
Megf11	Gm5113
Meis2	Gm608
Mepce	Gmcl1
Mesdc1	Gmfb
Met	Gna12
Mfhas1	Gna13
Mfsd2a	Gnai1
Mgat1	Gnal
Mier2	Gnao1
Mier3	Gnb1
Mknk2	Gng2
Mll1	Gng4
Mll3	Golga7
Mllt10	Golga7b
Mmd	Gosr2
Mnt	Gpc1
Mospd3	Gpm6b
Mpp2	Gpr137c
Mpped2	Gpr153
Mrap2	Gpr165
Msi2	Gpr176
Msl1	Gpr88
Mstn	Gps1
Mtdh	Gramd4
Mtmr10	Grb2
Mtmr12	Gria2
Mtmr4	Gria4
Mtss1l	Grik3
Mxi1	Grik5
Myocd	Grin2d
Myst2	Grm7
Myt1	Gsg1l
N4bp1	Gtf3c4
Naa15	Gtpbp2
Naa50	Gucy1a2
Nab1	Guf1
Nav2	Gxylt1
Ncam1	H2afz
Ncan	H3f3b
Ncapg2	Hapln2
Ncoa5	Heatr3
Ncoa7	Hectd3
Ndst1	Heg1
Ndufs4	Hgsnat
Nedd4	Hipk1
Nek6	Hipk3
Neo1	Hnrnpa2b1
Neto2	Hnrnpf
Neurl1b	Hnrnpul2
Neurod6	Homer1
Nf1	Homer2
Nfat5	Hs2st1
Nfatc1	Hs6st3
Nfia	Hsdl1
Nfib	Hsf1
Nfx1	Hsp90aa1
Ngfr	Icam2
Ngp	Id2
Nipal4	Iffo2
Nln	Ift46
Nol4	Igf1r
Nova1	Iglon5
Npas3	Il15ra
Npepps	Il34
Npr1	Il6st
Nptx1	Ildr2
Nptx2	Ino80d
Nr2f2	Insm1
Nr5a2	Iqsec1
Nrarp	Iqsec2
Nrbf2	Iqsec3
Nrk	Irs1
Nrp2	Isca1
Nsd1	Itpk1
Ntrk3	Itpr2
Nus1	Itsn1
Nxt2	Itsn2
Oaf	Iws1
Obfc2a	Jag2
Onecut2	Jph4
Opa1	Jup
Opn4	Kalrn
Orc5	Kansl3
Ostf1	Kbtbd11
Paip2	Kbtbd8
Pak2	Kcna1
Palm2	Kcnb1
Pank1	Kcnj10
Papd7	Kcnk2
Pappa	Kcnma1
Pard6b	Kcnn3
Pax9	Kcnq1ot1
Pcdh10	Kctd3
Pcm1	Kidins220
Pcnx	Kif1a
Pde10a	Kif1b
Pde1a	Kif21a
Pde1b	Kif2a
Pde1c	Kif3b
Pde3a	Kif5b
Pde3b	Klhdc10
Pde7b	Klhl29
Pde8b	Kpna3
Pdgfra	Kpna4
Pdhx	Kpnb1
Pdia5	Lamc1
Pds5b	Larp1b
Peli2	Lasp1
Peli3	Lcorl
Pgm2l1	Ldoc1l
Phb	Letmd1
Phf20	Lhfpl2
Phlpp2	Lhfpl4
Pik3c2a	Lhx6
Pik3ca	Limch1
Pik3r1	Limd2
Pitpnm2	Limk1
Pkia	Lingo1
Plagl1	Lmbr1
Plagl2	Lmbr1l
Plcxd2	Lmbrd1
Plekhh1	Lmtk2
Plekhh2	Lpar1
Plekhm1	Lpgat1
Plk2	Lrch1
Plod3	Lrch3
Plxnd1	Lrrc47
Pogk	Lrrc58
Poglut1	Lsg1
Pogz	Luzp2
Pom121	Lyst
Ppara	Madd
Ppfia2	Man1a2
Ppif	Map2
Ppig	Map2k4
Ppm1e	Map2k7
Ppme1	Map4
Ppp1cc	Mapk1
Ppp1r9a	Mapk10
Ppp2r1b	Mapk14
Ppp4c	Mapk8ip2
Prcp	March5
Prdm12	March6
Prdm16	Mas1
Prex2	Mast3
Prkd1	Mbnl1
Prnp	Mcc
Prosapip1	Mccc1
Prr16	Mcfd2
Prr18	Mcm7
Ptchd1	Mcph1
Ptgdr	Mdn1
Ptpn3	Meaf6
Ptpn9	Mecp2
Ptprb	Med13
Ptpre	Med13l
Qk	Med20
Rab11fip1	Med8
Rab27a	Mfhas1
Rab3c	Mfsd11
Rad51l3	Mgat4b
Rad54l2	Mgll
Rai14	Mkl2
Rap1b	Mll1
Rapgef2	Mllt6
Rara	Mmab
Rasa2	Mnt
Rasgef1b	Mob1b
Rbbp6	Mon1a
Reln	Mpp2
Reps1	Mpped1
Reps2	Mrps34
Rere	Msl1
Ret	Mtch1
Rffl	Mtdh
Rgl2	Mthfr
Rgs6	Mtpn
Rgs8	Mtx3
Rhot1	Myd88
Rhpn2	Myh9
Rnd3	Myl12b
Rnf139	Myo10
Rnf144a	Myo9a
Rnf38	Myrip
Rngtt	Myt1l
Rpgrip1l	N28178
Rpn1	N4bp1
Rps6ka4	Naa15
Rps6ka5	Naa30
Rps6kb1	Naa40
Rreb1	Nabp1
Rsbn1	Nacc1
Rsbn1l	Nacc2
Runx1	Nap1l4
Ruvbl2	Napb
Rxra	Nat8l
Rybp	Nav1
Sall4	Nav2
Samd10	Ncaph2
Samd12	Nck2
Sash1	Ncl
Satb2	Ncoa6
Scaf11	Ndor1
Scai	Ndst1
Sec24a	Ndufab1
Sec61a1	Ndufs2
Sema6a	Necab1
Sema6d	Nedd4l
Sema7a	Nek9
Sept12	Nell2
Sertad2	Neto1
Set	Neto2
Setd7	Neurl1b
Sfmbt2	Neurl4
Sfrp1	Nf2
Sfrs18	Nfasc
Sgms1	Nfat5
Sh2d3c	Nfib
Sh3bgrl2	Nfya
Sh3rf1	Ngfrap1
Shank3	Nkain1
Shc4	Nktr
Shisa6	Nlk
Shoc2	Nmnat2
Sik1	Nnat
Sipa1l3	Nova1
Sirt1	Npc1
Skor1	Npepps
Slc10a7	Nploc4
Slc1a2	Nptx1
Slc22a23	Npy2r
Slc25a37	Nr6a1
Slc35f1	Nrbp2
Slc35f3	Nrcam
Slc38a4	Nrg2
Slc39a11	Nrp2
Slc39a13	Nrsn1
Slc5a3	Nsd1
Slc6a1	Nsmf
Slc6a17	Nt5c2
Slc6a6	Ntrk2
Slc7a11	Nudt16l1
Slc7a14	Nup153
Slc8a1	Nup50
Slco3a1	Nupl1
Slco5a1	Ogfrl1
Slitrk1	Olfm1
Slk	Olfml1
Smad9	Onecut2
Smarca2	Oprl1
Smcr7l	Ormdl3
Smcr8	Otub2
Smg1	Oxsr1
Snap25	Pafah1b2
Snx12	Paip2
Snx18	Pak3
Socs6	Pak6
Sos1	Palm2
Sox11	Paqr8
Sp1	Pard6b
Sp2	Parp6
Sp4	Pcdh1
Spata2	Pcp4l1
Spry2	Pcyt1a
Spty2d1	Pde10a
Srgap2	Pde1b
Srl	Pde3a
Srp72	Pde4dip
Srrd	Pde8b
Srsf1	Pdgfb
Ss18	Pdha1
Ss18l1	Pdk1
St6galnac3	Pdk3
Stag1	Pdpk1
Steap3	Pdpr
Stim2	Pdxdc1
Stk32a	Pea15a
Stk32b	Per3
Stk35	Pex13
Stk38l	Pfdn2
Stk39	Pgam5
Stk40	Pgap1
Stox2	Pgap3
Strn4	Pgbd5
Stx16	Phc2
Stx1a	Phf15
Suz12	Phf2
Sv2a	Phf21b
Syde1	Phf3
Syn3	Phlpp2
Syt1	Pigq
Syt7	Pik3ip1
Tab3	Pisd
Tacc1	Pisd-ps2
Tada1	Pitpna
Taf4a	Pitpnm1
Tanc2	Pitpnm2
Tbc1d22b	Pja2
Tbc1d9b	Pla2g16
Tbp	Plagl2
Tcf4	Plcb1
Tcfeb	Plch2
Tet1	Plcl2
Tfam	Plekhb2
Tgfbr1	Plekhm3
Tgfbr3	Plk2
Tgoln1	Plod3
Tgoln2	Pls3
Thrb	Plxna4
Tia1	Pmepa1
Tial1	Poldip2
Tlk2	Polg2
Tlx1	Polr1d
Tmbim6	Polr2m
Tmcc1	Pom121
Tmed5	Pou3f3
Tmeff1	Pou6f1
Tmem110	Ppap2b
Tmem132e	Ppip5k2
Tmem151b	Ppm1b
Tmem170b	Ppm1e
Tmem229a	Ppm1k
Tmem25	Ppm1l
Tmem64	Ppp1r16b
Tmem90b	Ppp1r1a
Tmem91	Ppp1r2
Tmem9b	Ppp1r3d
Tmsb10	Ppp2ca
Tmtc2	Ppp2r5e
Tmub1	Prickle2
Tmx1	Prickle3
Tnpo1	Prkcb
Tnpo3	Prkg2
Tnrc18	Prkx
Tpcn1	Prnp
Tpd52l2	Prosapip1
Tppp	Prpf18
Trabd	Prr18
Traf3	Prr3
Tril	Prrc2b
Trim12c	Prrg3
Trip4	Prune
Trove2	Psd3
Tsc1	Pskh1
Tstd2	Ptpdc1
Ttc28	Ptpn11
Ttc39a	Ptpn3
Tub	Ptpn9
Txlng	Pum2
Txnip	Pvrl4
Ube2e2	Pygb
Ube2n	Qsox1
Ube2v1	Rab10
Ube2w	Rab11a
Ube2z	Rab11fip5
Ube4a	Rab14
Ubn2	Rab18
Ubr1	Rab27a
Ubr5	Rab30
Ubxn7	Rab35
Ugcg	Rab39b
Ugt8a	Rab6b
Ulk1	Rabgap1
Unc13c	Rad23b
Unc80	Rad54l2
Unkl	Ralgapb
Upf1	Rangap1
Urgcp	Rap1gds1
Usp42	Rapgef1
Usp46	Rapgef4
Usp49	Rapgef5
Vangl1	Rasgef1b
Vav3	Rasgrf2
Vegfc	Rbfox2
Vps4b	Rbm33
Vwc2	Rbm5
Vwc2l	Rbx1
Wdtc1	Rcan1
Whsc1	Rcan2
Wipf2	Rchy1
Wisp1	Rdh11
Wnk1	Reep1
Wnt3a	Rere
Wsb1	Rfc1
Xkrx	Rgs2
Xpr1	Rgs6
Ypel2	Rgs8
Ypel3	Rims2
Ywhab	Rmnd5a
Zadh2	Rmnd5b
Zbtb39	Rnf139
Zc3h12c	Rnf149
Zc3h12d	Rnf165
Zcchc24	Rnf38
Zfhx3	Rnf44
Zfhx4	Rnft2
Zfp191	Rnh1
Zfp236	Rpgrip1l
Zfp275	Rpn1
Zfp36l1	Rps15a
Zfp36l2	Rps6
Zfp385a	Rps6ka2
Zfp462	Rundc3a
Zfp516	Rxra
Zfp618	Samd10
Zfp652	Samd8
Zfp704	Sarm1
Zfp827	Sbk1
Zhx1	Sbno1
Zzz3	Scn2a1
	Scn2b
	Scn4b
	Scube1
	Sdc2
	Sdc4
	Sdccag3
	Sdf4
	Sec24a
	Sec61a1
	Sema7a
	Sept3
	Sept6
	Sept8
	Serinc5
	Serp2
	Serpini1
	Sestd1
	Setd5
	Setd7
	Setd8
	Sez6
	Sf3a1
	Sfmbt1
	Sfn
	Sft2d2
	Sgcb
	Sgip1
	Sgpp1
	Sgtb
	Sh3pxd2a
	Shank3
	Shf
	Siglech
	Sirpa
	Ski
	Slc16a2
	Slc1a1
	Slc1a2
	Slc22a23
	Slc25a36
	Slc25a46
	Slc27a1
	Slc29a1
	Slc2a3
	Slc30a1
	Slc30a4
	Slc35c2
	Slc35f2
	Slc35f3
	Slc36a1
	Slc37a3
	Slc39a11
	Slc39a13
	Slc41a1
	Slc4a4
	Slc6a1
	Slc6a17
	Slc6a6
	Slc7a11
	Slc7a14
	Slc7a5
	Slit1
	Slitrk1
	Slitrk3
	Slitrk4
	Smad5
	Smap1
	Smcr8
	Smg7
	Smoc2
	Smpd3
	Snap25
	Snap91
	Snhg11
	Snn
	Sntb2
	Snx18
	Soga2
	Sorcs1
	Sorcs2
	Sort1
	Sos1
	Sowaha
	Sox4
	Sox9
	Sp1
	Sp2
	Spag9
	Sparcl1
	Sprn
	Sptbn4
	Sptssa
	Srbd1
	Srebf2
	Srgap3
	Srp9
	Srrd
	Srsf1
	Srsf12
	Srsf3
	Ssr1
	Ssr3
	Sstr1
	St7l
	St8sia3
	Stag1
	Stim2
	Stk4
	Stk40
	Stx16
	Stxbp1
	Stxbp5l
	Supt6
	Susd4
	Sv2a
	Sv2b
	Svop
	Swt1
	Syf2
	Syngr1
	Synm
	Syt11
	Syt4
	Syt7
	Szrd1
	Taf8
	Tanc2
	Tatdn2
	Tbc1d22b
	Tcf20
	Tcf4
	Terf2
	Tet3
	Tex2
	Tex261
	Tgoln1
	Thnsl1
	Thra
	Thrb
	Tial1
	Tlk2
	Tm2d2
	Tmbim6
	Tmed1
	Tmem106b
	Tmem151b
	Tmem170b
	Tmem178
	Tmem179
	Tmem206
	Tmem246
	Tmem51
	Tmem59l
	Tmem64
	Tmem87b
	Tmod2
	Tmsb10
	Tmx4
	Tnfaip8l3
	Tnk2
	Tnks
	Tnpo2
	Tnrc6a
	Tnrc6b
	Tnrc6c
	Tom1l2
	Tor1aip2
	Tpp1
	Tppp
	Traf3
	Trim2
	Trim44
	Trim66
	Trove2
	Trpm3
	Tsc22d2
	Tspan2
	Tspan9
	Ttc39b
	Ttll11
	Ttyh2
	Tub
	Tubgcp6
	Tug1
	Tulp4
	Tvp23a
	Txlng
	Txndc12
	Uba5
	Ubash3b
	Ube2e2
	Ube2v1
	Ubl3
	Ubn2
	Ubp1
	Ubtf
	Uck2
	Ugcg
	Ulk1
	Ulk2
	Unc80
	Urm1
	Usp31
	Usp37
	Usp46
	Usp9x
	Vamp4
	Vangl1
	Vbp1
	Vipr2
	Vkorc1l1
	Vldlr
	Vps33a
	Vps36
	Vps39
	Vti1a
	Wbp1l
	Wdr13
	Wdr41
	Wdr5
	Wee1
	Whsc1
	Whsc1l1
	Wipf3
	Wnk1
	Wnt2b
	Wnt9a
	Wrb
	Xrcc2
	Xrcc6
	Ypel3
	Ypel4
	Ythdf1
	Ywhae
	Ywhag
	Zbtb18
	Zbtb20
	Zcchc24
	Zdhhc15
	Zdhhc20
	Zdhhc21
	Zdhhc5
	Zfp12
	Zfp180
	Zfp36l2
	Zfp385a
	Zfp516
	Zfp64
	Zfp652
	Zfp672
	Zfp697
	Zfp704
	Zfp958
	Zhx3
	Zkscan16
	Zmat3
	Zmat4
	Zmiz1
	Zmynd11
	Znf512b
