# Supplementary material for: A Perspective on the Role of microRNA-128 Regulation in Mental and Behavioral Disorders
Source: Front Cell Neurosci. 2015 Dec 14;9:465. doi: 10.3389/fncel.2015.00465 (PMC4677093; doi:10.3389/fncel.2015.00465)
Supplement: Supplementary file 2 [file Table_2.XLSX]

## Sheet: S2
Table S2: Published miR-128 target genes.
Gene	Reference
Abca1	Adlakha et al., 2013b
Abcc5	Zhu et al., 2011; Li et al., 2014
Abcg1	Adlakha et al., 2013b
Arp5/Angptl6	Cui et al., 2010
Arpp21	Megraw et al., 2010; Lin et al., 2011
Bax	Adlakha et al., 2011; Ji et al., 2013
Bmi1	Godlewski et al., 2008; Cui et al., 2010; Zhu et al., 2011; Qian et al., 2012; Palumbo et al., 2013; Li et al., 2014
Creb1	Lin et al., 2011
Csf1	Qian et al., 2012; Woo et al., 2012; Zhang et al., 2014
Cyp2c9	Yu et al., 2015
Dcx	Evangelisti et al., 2009
E2f3a	Cui et al., 2010; Zhang et al., 2009
E2f5	Donzelli et al., 2012
Egfr	Weiss et al., 2008; Papagiannakopoulos et al., 2012
Ephb1	Lin et al., 2013
Ephb2	Lin et al., 2013
Fadd	Yamada et al., 2013
Foxq1	Arvey et al., 2010
Hip1	Montey et al., 2010
Insr	Motohashi et al., 2013
Irs1	Motohashi et al., 2013
Isl1/ Islet1	Witman et al., 2013
Klf4	Qian et al., 2012
Lin28a	Qian et al., 2012
Mln51/ casc3/ btz	Bruno et al., 2011
Mstn	Shi et al., 2015 (in press)
Nanog	Qian et al., 2012
Nek2	Takahashi et al., 2014
Nf1	Paschou et al., 2012
Ntrk3	Guidi et al., 2010
p38α/ Mapk14	Lawson et al., 2013
p70S6K1/ Rps6kb1	Shi et al., 2012; Tao et al, 2014
Pdgfra	Papagiannakopoulos et al., 2012
Pdz-Rhogef/Arhgef11	Sun et al., 2013
Phf6	Mets et al., 2014; Franzoni et al., 2015
Pik3r1	Motohashi et al., 2013
Ppp1cc	Lin et al., 2011
Pten	Shen et al., 2014
Reln/ Reelin	Evangelisti et al., 2009; Lin et al., 2011
Ret	Díaz-Beyá et al., 2013
Rxra	Adlakha et al., 2013b
Sirt1	Adlakha et al., 2013a
Snai1/ Snail	Qian et al., 2012; Dong et al., 2014
Snap25	Eletto et al., 2008
Sp1	Lin et al., 2011; Dong et al., 2014
Suz12	Peruzzi et al., 2013
Tfeb	Sardiello et al., 2009
Upf1	Bruno et al., 2011
Wee1	Wuchty et al., 2011
Wnt3a	Wu et al.,2013
