# Supplementary material for: A Perspective on the Role of microRNA-128 Regulation in Mental and Behavioral Disorders
Source: Front Cell Neurosci. 2015 Dec 14;9:465. doi: 10.3389/fncel.2015.00465 (PMC4677093; doi:10.3389/fncel.2015.00465)
Supplement: Supplementary file 3 [file Table_3.XLSX]

## Sheet: S3
Table S3: Genes that are predicted to be associated with mental and behavioural disorders (source: GeneCards, MalaCards, published reports)
Genes	Disorders (Genecards, Malacards)	Published report (PubMed)
Abca1	Alzheimer's Disease, Dementia, Alcoholism, Schizophrenia
Abcg1	Alzheimer's Disease
Aldh4a1	Mental Retardation
Appbp2	Alzheimer's Disease
Arhgap12	Alzheimer's Disease
Arhgap32	Schizotypal Personality Disorder, Personality Disorder
Arhgef11	None	Schizophrenia. Davidkova et al., 2003.
Arpp21	Alzheimer's Disease
Bax	Huntington's Disease, Alcoholism, Alzheimer's Disease
Bmi1	None	Sporadic epileptic-like seizures. Zencak et al., 2005
Btg2	Chronic Pain, Nicotine Dependence
Ca7	None	Febrile Seizure. Ruusuvuori et al., 2013
Cacna1a	Mental Retardation, Epilepsy, Idiopathic Generalized Epilepsy, Huntington's Disease, Schizophrenia, Dementia
Cacng2	Epilepsy, Chronic Pain, Schizophrenia, Intellectual Disability, Bipolar Disorder, Mental Retardation
Cbfa2t3	None	Mental Retardation. Zhang et al., 2009
Cdk18	Alzheimer's Disease
Cpeb3	Alzheimer's Disease
Cpox	Alcoholism
Creb1	Alcohol Spectrum Disorder, Alcohol Abuse, Mood Disorder, Drug Dependence, Huntington's Disease, Major Depressive Disorder, Alcoholism, Alcohol Dependence, Schizophrenia, Mental Retardation, Alzheimer's Disease, Dementia
Csf1	Alzheimer's Disease, Alcoholism
Dcx	Autistic Disorder, Dementia, Mental Retardation, Intellectual Disability, Dementia, Alzheimer's Disease
Diras2	None	Attention Deficit/Hyperactivity Disorder. Reif et al., 2011
Dlk1	Anorexia Nervosa
Drp2	Bipolar Disorder, Dementia, Schizophrenia
Dvl2	Schizophrenia
Ece2	Major Depressive Disorder, Alzheimer's Disease
Egfr	Alcohol Abuse, Alcoholism, Bipolar Disorder, Huntington's Disease, Alzheimer's Disease
Ehd3	Major Depressive Disorder
Ephb1	Schizophrenia
Ephb2	Alzheimer's Disease
Fadd	Temporal Lobe Epilepsy, Alcoholism, Alzheimer's Disease
Fads1	Major Depressive Disorder, Attention Deficit Hyperactivity Disorder
Fgf1	Huntington's Disease, Alzheimer's Disease, Schizophrenia
Flrt3	None	Attention Deficit/Hyperactivity Disorder. Lesch et al., 2013
Foxq1	None	Neurocognitive function. LeBlanc et al., 2012
Fubp1	Schizophrenia
Galnt7	Schizophrenia
Gfod1	Attention Deficit Hyperactivity Disorder
Grik3	Schizophrenia, Alcoholism, Obsessive-Compulsive Disorder, Major Depressive Disorder, Alcohol Dependence, Mood Disorder
Hip1	Huntington's Disease, Intellectual Disability, Alcoholism
Hipk3	Alcoholism, Schizophrenia
Hsp90aa1	Anxiety Disorder, Alcoholism, Schizophrenia, Alzheimer's Disease
Insr	Alzheimer Disease Type 3, Attention Deficit Hyperactivity Disorder, Alzheimer's Disease, Anorexia Nervosa, Schizophrenia, Alcoholism, Mental Retardation
Irs1	Alcoholism, Schizophrenia, Alzheimer's Disease
Isl1	Attention Deficit Hyperactivity Disorder, Bipolar Disorder, Schizophrenia
Kcna1	None	Epilepsy. Wenzel et al., 2007
Kcnk2	Paine Syndrome
Kcnn3	Bipolar Disorder, Schizophrenia, Anorexia Nervosa, Schizoaffective Disorder, Autism Spectrum Disorder
Kif21a	Schizophrenia
Kif5b	Mental Retardation, Schizophrenia, Alzheimer's Disease
Limk1	Intellectual Disability, Mental Retardation, Alcoholism, Alzheimer's Disease
Lin28a	None	Klinefelter's syndrome with cognitive impairment. Werler et al., 2014
Map2k7	None	Schizophrenia. Winchester et al., 2012
Mapk10	Epileptic Encephalopathy, Opioid Abuse, Dementia, Schizophrenia, Alzheimer's Disease, Alcoholism
Mapk14	Dementia, Alzheimer's Disease, Alcoholism, Schizophrenia
Mll1	None	Schizophrenia. Huang et al., 2007
Mpp2	Mental Retardation, Alcoholism, Schizophrenia
Nav2	Attention Deficit Hyperactivity Disorder
Nf1	Learning Disability, Autistic Disorder, Intellectual Disability, Mental Retardation
Nfib	Autism Spectrum Disorder
Nova1	Dementia, Schizophrenia
Npepps	Schizophrenia, Bipolar Disorder, Dementia, Alzheimer's Disease
Nrp2	Wallerian Degeneration	Autism. Wu et al., 2007
Nsd1	Autism Spectrum Disorder, Mental Retardation
Ntrk3	Anxiety Disorder, Eating Disorder, Panic Disorder, Attention Deficit Hyperactivity Disorder, Mood Disorder, Schizophrenia, Bipolar Disorder, Alzheimer's Disease
Paip2	Advanced Sleep Phase Syndrome, Sleep Disorder
Pard6b	Bipolar Disorder
Pde10a	Huntington's Disease, Schizophrenia
Pde1b	Huntington's Disease
Pde8b	Alzheimer's Disease
Pdgfra	Alzheimer's Disease
Phf6	Boerjeson-Forssman-Lehmann syndrome
Pik3r1	Huntington's Disease, Alzheimer's Disease, Alcoholism, Schizophrenia
Plk2	None	Alzheimer's Disease. Bufill et al., 2013
Ppm1e	Schizophrenia
Prnp	Huntington's Disease, Hemoglobinuria Dementia, Vascular Dementia, Sleep Disorder, Frontotemporal Dementia, Temporal Lobe Epilepsy, Alzheimer's Disease, Bipolar Disorder, Schizophrenia, Alcoholism
Pten	Autistic Disorder, Autism Spectrum Disorder, Mental Retardation, Alcoholism, Alzheimer's Disease
Rab27a	Alzheimer's Disease
Reln	Temporal Lobe Epilepsy, Bipolar Disorder, Schizophrenia, Frontotemporal Dementia, Autistic Disorder, Mood Disorder, Schizoaffective Disorder, Dementia, Autism Spectrum Disorder, Intellectual Disability, Alzheimer's Disease, Mental Retardation
Rgs6	Alzheimer's Disease
Rgs8	Schizophrenia
Rpgrip1l	Gender Identity Disorder, Transvestism, Vascular Dementia, Bipolar Disorder, Dementia, Mental Retardation, Schizophrenia
Rps6kb1	Alzheimer's Disease, Alcoholism
Rxra	Alcoholism, Schizophrenia, Alzheimer's Disease
Shank3	Autism Spectrum Disorder, Psychotic Disorder, Intellectual Disability, Schizoaffective Disorder, Schizophrenia, Mood Disorder, Mental Retardation, Dementia, Bipolar Disorder, Alzheimer's Disease
Sirt1	Major Depressive Disorder, Mood Disorder, Mental Retardation, Bipolar Disorder, Alzheimer's Disease, Alcoholism, Schizophrenia
Slc1a2	Temporal Lobe Epilepsy, Schizophrenia, Idiopathic Generalized Epilepsy, Dementia, Huntington's Disease, Mood Disorder, Alcohol Dependence, Alzheimer's Disease, Alcoholism
Slc6a1	Schizophrenia, Temporal Lobe Epilepsy, Anxiety Disorder, Attention Deficit Hyperactivity Disorder, Autism Spectrum Disorder, Alcoholism, Alzheimer's Disease
Slc6a6	Paine Syndrome
Slc7a11	Dyscalculia
Slitrk1	Tourette Disorder, Gilles De La Tourette Syndrome, Obsessive-Compulsive Disorder
Snai1	Alcoholism
Snap25	Antisocial Personality Disorder, Attention Deficit Hyperactivity Disorder, Personality Disorder, Bipolar I Disorder, Bipolar Disorder, Major Depressive Disorder, Autism Spectrum Disorder, Schizophrenia, Huntington's Disease, Alzheimer's Disease, Dementia, Mental Retardation
Sos1	Schizophrenia
Sp1	Huntington's Disease, Autism Spectrum Disorder, Dementia, Schizophrenia, Mental Retardation, Alcoholism, Alzheimer's Disease
Stim2	Alzheimer's Disease
Sv2a	Focal Epilepsy, Alzheimer's Disease
Tcf4	Bipolar Disorder, Mental Retardation, Schizophrenia
Tfeb	Huntington's disease
Tial1	Schizophrenia
Tppp	Dementia, Alzheimer's Disease
Traf3	Schizophrenia
Txlng	Antisocial Personality Disorder, Personality Disorder
Ugcg	Pick's disease
Usp46	Major Depressive Disorder, Bipolar Disorder, Schizophrenia
Whsc1	Intellectual Disability
Wnk1	Alzheimer's Disease
Zcchc24	Alzheimer's Disease
Zfp385a	None	Impaired motor functions. Iijima et al., 2007
