# Supplementary material for: A Perspective on the Role of microRNA-128 Regulation in Mental and Behavioral Disorders
Source: Front Cell Neurosci. 2015 Dec 14;9:465. doi: 10.3389/fncel.2015.00465 (PMC4677093; doi:10.3389/fncel.2015.00465)
Supplement: Supplementary file 4 [file Table_4.XLSX]

## Sheet: S4
Table S4: Functional clusters predicted by DAVID
Number	Enrichment score	Term	%	Count	PValue	Genes	Fold Enrichment	Bonferroni	Benjamini	FDR
1	3.04639	Purine ribonucleotide binding	22.6415	24	0.00369395	EGFR, HSP90AA1, CDK18, KIF5B, LIMK1, WNK1, RPS6KB1, PDE10A, MAPK10, ABCA1, ABCG1, EPHB1, EPHB2, NTRK3, DIRAS2, PLK2, HIPK3, MAPK14, PDGFRA, KIF21A, INSR, MAP2K7, EHD3, RAB27A	1.8328	0.663122	0.0866804	4.81058
2	2.84086	Adenyl ribonucleotide binding	20.7547	22	0.000829101	EGFR, CDK18, HSP90AA1, KIF5B, LIMK1, WNK1, RPS6KB1, PDE10A, MAPK10, ABCA1, ABCG1, EPHB1, EPHB2, NTRK3, PLK2, HIPK3, MAPK14, PDGFRA, KIF21A, INSR, MAP2K7, EHD3	2.15301	0.2164	0.0591431	1.09889
3	6.03895	Protein kinase, ATP binding site	14.1509	15	5.68714e-07	EGFR, CDK18, LIMK1, WNK1, RPS6KB1, MAPK10, EPHB1, EPHB2, NTRK3, PLK2, HIPK3, MAPK14, PDGFRA, INSR, MAP2K7	5.43377	0.000175149	0.000175149	0.000763021
4	3.25635	Regulation of apoptosis	12.2642	13	0.000506309	BMI1, NF1, FADD, SIRT1, PTEN, BTG2, BAX, PRNP, CACNA1A, PIK3R1, RAB27A, HIP1, TRAF3	3.29308	0.486223	0.0344436	0.824644
5	2.87366	Cellular ion homeostasis	8.49057	9	0.000513644	GRIK3, BAX, NF1, STIM2, SV2A, CACNG2, PRNP, KCNK2, CACNA1A	4.83043	0.491157	0.0316602	0.836544
6	2.63855	Serine/threonine protein kinase, active site	8.49057	9	0.00125197	CDK18, PLK2, LIMK1, HIPK3, MAPK14, WNK1, RPS6KB1, MAPK10, MAP2K7	4.22929	0.320127	0.0742673	1.66673
7	3.41853	Neuron projection morphogenesis	7.54717	8	0.000245498	SLITRK1, CREB1, RELN, ISL1, DCX, EPHB1, CACNA1A, EPHB2	6.36739	0.275931	0.0227982	0.400652
8	2.2949	Regulation of phosphorylation	7.54717	8	0.00443549	EGFR, HIPK3, CSF1, BAX, NF1, RELN, FGF1, IRS1	3.86434	0.997108	0.102599	7.01063
9	1.7777	Cytoplasmic membrane-bounded vesicle	7.54717	8	0.00960121	EGFR, ECE2, HSP90AA1, SV2A, APPBP2, EHD3, RAB27A, HIP1	3.30991	0.792486	0.145515	11.0293
10	1.71013	Apoptosis	7.54717	8	0.00320286	HIPK3, TIAL1, BAX, FADD, PTEN, SIRT1, TRAF3, HIP1	4.11489	0.447599	0.0576213	3.89177
11	2.12924	Protein complex biogenesis	6.60377	7	0.00691411	BMI1, BTG2, BAX, PRNP, PTEN, PIK3R1, CACNA1A	4.10283	0.999891	0.122201	10.7245
12	2.00732	Negative regulation of apoptosis	6.60377	7	0.00541032	PARD6B, TPPP, BAX, PRNP, INSR, CACNA1A, HIP1	4.31972	0.999202	0.113889	8.48827
13	1.92755	Cell migration	6.60377	7	0.00705182	NRP2, EGFR, BAX, RELN, ISL1, DCX, PTEN	4.08574	0.999909	0.121246	10.9267
14	2.12989	Sensory organ development	5.66038	6	0.0354625	SP1, BAX, NF1, RPGRIP1L, EPHB1, EPHB2	3.27041	1	0.305964	44.5877
15	2.22225	Regulation of cell migration	4.71698	5	0.004068	CSF1, NF1, PTEN, IRS1, PIK3R1	7.61318	0.995301	0.107786	6.44779
16	2.1659	Regulation of synaptic transmission	4.71698	5	0.00547003	GRIK3, NF1, USP46, CACNA1A, EPHB2	7.00412	0.999263	0.11152	8.57806
17	1.63921	Cellular di-, tri-valent inorganic cation homeostasis	4.71698	5	0.0149489	BAX, STIM2, SV2A, PRNP, CACNA1A	5.22696	1	0.189987	21.829
18	1.57125	Domain:SH3	4.71698	5	0.0184281	ARHGAP32, MPP2, PIK3R1, SHANK3, ARHGAP12	4.91442	0.999768	0.450011	23.1932
19	2.67439	Regulation of cell-matrix adhesion	3.77358	4	0.00011757	CSF1, NF1, PTEN, PIK3R1	40.0236	0.143254	0.0139575	0.192063
20	2.16849	Regulation of axonogenesis	3.77358	4	0.00259765	NTRK3, LIMK1, CACNA1A, EPHB2	14.3674	0.967299	0.0819551	4.16372
21	1.82642	Domain:SAM	3.77358	4	0.00858033	STIM2, EPHB1, SHANK3, EPHB2	9.42412	0.979304	0.350055	11.5076
22	1.59423	Amino acid transport	3.77358	4	0.0138134	SLC1A2, SLC6A6, CACNA1A, SLC7A11	7.89197	1	0.182089	20.3425
23	1.49566	Cellular calcium ion homeostasis	3.77358	4	0.026553	BAX, STIM2, SV2A, CACNA1A	6.15747	1	0.277235	35.5983
24	2.66913	Negative regulation of cell-matrix adhesion	2.83019	3	0.000727414	NF1, PTEN, PIK3R1	70.0412	0.615918	0.0361347	1.18276
25	2.18016	Central nervous system projection neuron axonogenesis	2.83019	3	0.00260643	DCX, EPHB1, EPHB2	38.2043	0.967675	0.080298	4.1775
26	1.95098	3'5'-cyclic nucleotide phosphodiesterase	2.83019	3	0.00663063	PDE1B, PDE10A, PDE8B	24.1673	0.871141	0.185274	8.53895
27	1.93345	Zinc finger region:PHD-type 3	2.83019	3	0.00132291	WHSC1, NSD1, MLL1	53.4033	0.448826	0.0945147	1.86053
28	1.47874	Positive regulation of cell migration	2.83019	3	0.0280254	CSF1, IRS1, PIK3R1	11.358	1	0.281646	37.1726
29	1.31331	Molting cycle process	2.83019	3	0.0486058	EGFR, FOXQ1, SNAI1	8.40495	1	0.361595	55.723
