# Supplementary material for: A Perspective on the Role of microRNA-128 Regulation in Mental and Behavioral Disorders
Source: Front Cell Neurosci. 2015 Dec 14;9:465. doi: 10.3389/fncel.2015.00465 (PMC4677093; doi:10.3389/fncel.2015.00465)
Supplement: Supplementary file 5 [file Table_5.XLSX]

## Sheet: S5
Table S5: Functional pathway predicted by DAVID (KEGG pathway)
Number	Term	Count	PValue	Genes	Fold Enrichment	Bonferroni	Benjamini	FDR
1	Pathways in cancer	13	1.44138e-05	DVL2, EGFR, HSP90AA1, RXRA, FADD, MAPK10, PTEN, BAX, SOS1, PDGFRA, FGF1, PIK3R1, TRAF3	4.52826	0.00116685	0.00116685	0.0153602
2	MAPK signaling pathway	10	0.000394472	EGFR, SOS1, MAPK14, NF1, PDGFRA, MAPK10, CACNG2, FGF1, MAP2K7, CACNA1A	4.24565	0.0314533	0.00637133	0.419602
3	Neurotrophin signaling pathway	8	0.000115671	NTRK3, SOS1, BAX, MAPK14, MAPK10, MAP2K7, IRS1, PIK3R1	6.92368	0.00932616	0.00233974	0.123206
4	Colorectal cancer	7	8.90965e-05	DVL2, EGFR, SOS1, BAX, PDGFRA, MAPK10, PIK3R1	9.15777	0.00719116	0.00360207	0.0949122
5	Prostate cancer	7	0.000114912	EGFR, HSP90AA1, CREB1, SOS1, PDGFRA, PTEN, PIK3R1	8.75076	0.00926525	0.003098	0.122398
6	Focal adhesion	7	0.00701698	EGFR, SOS1, PDGFRA, RELN, MAPK10, PTEN, PIK3R1	3.97762	0.434689	0.0429267	7.22991
7	ErbB signaling pathway	6	0.000884267	EGFR, SOS1, RPS6KB1, MAPK10, MAP2K7, PIK3R1	7.7593	0.0691502	0.0101845	0.938379
8	Toll-like receptor signaling pathway	6	0.00158264	MAPK14, FADD, MAPK10, MAP2K7, PIK3R1, TRAF3	6.81878	0.120406	0.015909	1.67384
9	Insulin signaling pathway	6	0.00665173	SOS1, RPS6KB1, MAPK10, INSR, IRS1, PIK3R1	4.89173	0.417596	0.0440495	6.86559
10	Regulation of actin cytoskeleton	6	0.0393715	EGFR, LIMK1, SOS1, PDGFRA, FGF1, PIK3R1	3.11087	0.961364	0.157381	34.824
11	Type II diabetes mellitus	5	0.000810093	MAPK10, INSR, IRS1, PIK3R1, CACNA1A	11.4806	0.0635359	0.0108811	0.859973
12	Glioma	5	0.0022072	EGFR, SOS1, PDGFRA, PTEN, PIK3R1	8.78983	0.163878	0.0196904	2.32738
13	Melanoma	5	0.00322787	EGFR, PDGFRA, FGF1, PTEN, PIK3R1	7.92323	0.230397	0.0258481	3.38692
14	Fc epsilon RI signaling pathway	5	0.00541724	SOS1, MAPK14, MAPK10, MAP2K7, PIK3R1	6.86035	0.355957	0.0392096	5.62465
15	GnRH signaling pathway	5	0.00975529	EGFR, SOS1, MAPK14, MAPK10, MAP2K7	5.79947	0.547993	0.0551399	9.92034
16	Endometrial cancer	4	0.0101964	EGFR, SOS1, PTEN, PIK3R1	8.6546	0.564014	0.0538394	10.347
17	Non-small cell lung cancer	4	0.0113057	EGFR, RXRA, SOS1, PIK3R1	8.33406	0.60187	0.0559358	11.4121
18	RIG-I-like receptor signaling pathway	4	0.0209849	MAPK14, FADD, MAPK10, TRAF3	6.61822	0.820551	0.0961129	20.23
19	Small cell lung cancer	4	0.037329	RXRA, PTEN, PIK3R1, TRAF3	5.29458	0.954111	0.157344	33.3318
20	Progesterone-mediated oocyte maturation	4	0.037329	HSP90AA1, MAPK14, MAPK10, PIK3R1	5.29458	0.954111	0.157344	33.3318
